# Supplementary material for: Molecular Modification of Kex2 P1’ Site Enhances Expression and Druggability of Fungal Defensin
Source: Antibiotics (Basel). 2023 Apr 20;12(4):786. doi: 10.3390/antibiotics12040786 (PMC10135057; doi:10.3390/antibiotics12040786)
Supplement: Supplementary file 1 [file antibiotics-12-00786-s001.zip]

Archive with 1 entries (1 files):
- antibiotics-2313888-supplementary.pdf
